# Supplementary material for: Pancreatic stellate cell‐derived exosomal tRF‐19‐PNR8YPJZ promotes proliferation and mobility of pancreatic cancer through AXIN2
Source: J Cell Mol Med. 2023 Jul 24;27(17):2533–46. doi: 10.1111/jcmm.17852 (PMC10468654; doi:10.1111/jcmm.17852)
Supplement: Supplementary file 3 — Table S1. [file JCMM-27-2533-s004.xlsx]

## Sheet: Sheet1
GENE	Sequence (5' -> 3')
LIPH	Forward Primer	GTCAAGATCAGACGCAGAAGAA
	Reverse Primer	TTTCCTTGTGTAGAGCATCAGC
SEMA3D	Forward Primer	GCAAAGGAACGGGTGGAATTA
	Reverse Primer	TCTGCCAGACTCCAAATTATGTG
HCFC2	Forward Primer	CAACTGGAGGCGAGTTTCTTC
	Reverse Primer	CCGTGTTGTAGACGTGCAG
AXIN2	Forward Primer	CAACACCAGGCGGAACGAA
	Reverse Primer	GCCCAATAAGGAGTGTAAGGACT
SH3TC2	Forward Primer	TCGAGTGAGTGTATAGCCTCATC
	Reverse Primer	GGAGAGTGTCAGGTCTGGATT
ZNF618	Forward Primer	TGCCGAGCAAGGAACGATG
	Reverse Primer	GCATTCGTAAGACCCAAGGG
PNPLA8	Forward Primer	TCCTTCTGCGATACCTGATGT
	Reverse Primer	CTCGCTGAAGAGATAAACGCTT
CCDC40	Forward Primer	GAAGAAGCTGTCGGTAGCACA
	Reverse Primer	CCCTTCCGGGGATGAAGTTTC
PRKAR1A	Forward Primer	CGCAGCCTTCGAGAATGTGA
	Reverse Primer	TGCACAACTGCACAATAGAATCT
