# Supplementary material for: Pancreatic stellate cell‐derived exosomal tRF‐19‐PNR8YPJZ promotes proliferation and mobility of pancreatic cancer through AXIN2
Source: J Cell Mol Med. 2023 Jul 24;27(17):2533–46. doi: 10.1111/jcmm.17852 (PMC10468654; doi:10.1111/jcmm.17852)
Supplement: Supplementary file 4 — Table S2. [file JCMM-27-2533-s001.xlsx]

## Sheet: Sheet1
group	log2FoldChange	pvalue
PTEN	3.78967	4.56345e-07
COL7A1	3.52749	0.000345084
SESN3	3.25461	1.42662e-08
REL	3.18661	7.30531e-10
H4C8	3.10608	1.46272e-09
KCND1	2.97623	2.29118e-09
DVL2	2.94991	0.00452444
FER1L4	2.90864	0.000208284
LINC00513	2.82201	4.33644e-05
MZF1-AS1	2.80348	7.31342e-09
TMEM217	2.7933	1.96831e-07
NLGN3	2.75057	2.14306e-07
FZD1	2.67508	0.0133938
AOC3	2.57246	3.10315e-05
ZNF778	2.57208	7.81851e-09
IL11RA	2.55822	0.00048386
AC087741	2.54652	3.0396e-05
RHOB	2.53283	1.08387e-12
GCNT4	2.51048	8.34185e-11
DCHS1	2.491	0.0228147
AC046134	2.45471	6.86037e-05
CDRT4	2.44841	0.0008312
QRICH2	2.41815	1.61269e-09
ARID5B	2.41344	0.000862143
FGF7P6	2.41174	0.00126097
SMIM14	2.41061	6.0408e-16
ZFPM2-AS1	2.40967	0.000813975
MIR22HG	2.39236	3.374e-10
FCGBP	2.37779	0.00162027
TUBB2B	2.37157	0.000283125
EFR3B	2.36987	5.93331e-07
TMEM269	2.35575	0.0111694
CFAP53	2.35519	5.90398e-05
AC016876	2.32892	1.52255e-06
AL353807	2.31463	3.87032e-07
KLF2	2.30407	5.28351e-16
SIPA1L2	2.30184	3.39703e-06
FAM217B	2.28671	0.000288724
NT5E	2.27563	1.51765e-20
FRY	2.27562	0.00111262
KIF9-AS1	2.25667	4.84621e-10
ANKRD24	2.25419	3.13505e-05
AL645608	2.24011	0.00104832
ZNF540	2.20518	0.000134121
TP53INP1	2.19983	1.61657e-13
LINC00882	2.19897	0.00692884
CEP112	2.19794	3.33142e-05
H2BC4	2.19433	0.000686286
MIR22	2.19172	0.000484357
TINCR	2.16868	0.00938313
ZCWPW2	2.16411	0.00149222
RAB30	2.14806	3.59463e-09
AC141586	2.14282	3.06267e-06
AC118553	2.13678	0.0187925
H2BC15	2.13668	4.99602e-08
H2AC6	2.13156	3.6046e-12
H2BC5	2.11848	1.32865e-09
ZNF433	2.1124	2.93454e-06
TRPC1	2.08074	1.23913e-05
AC092143	2.0772	0.014774
AC007842	2.066	0.00123892
NOP14-AS1	2.06098	1.8527e-09
ARRDC4	2.05659	1.38049e-08
AOC2	2.05003	0.000118759
CNTD1	2.03852	0.0333836
TCTEX1D2	2.03714	0.0263503
AATBC	2.03341	0.000476716
SLC46A3	2.01123	9.97676e-13
LCA5L	2.00237	0.000123398
AL139385	1.99182	0.000722715
HSPA1L	1.98339	0.0105791
AC026202	1.98248	0.0016615
EGR2	1.95331	4.39733e-06
MIR31HG	1.95228	0.000693695
PNPLA8	1.95003	1.28279e-10
IL1R1	1.93833	0.001479
ISYNA1	1.93158	0.00058766
SPAG5-AS1	1.92189	0.000295513
SPX	1.91792	4.4619e-06
SERPINI1	1.9144	0.00049107
RPS6KA2	1.91434	0.000247265
TNRC6C-AS1	1.9059	0.00263533
AC005280	1.90549	0.0273065
CDKL3	1.90391	0.00716332
RPLP0P2	1.90248	2.71694e-07
MYO9A	1.90023	4.06335e-06
TNS2	1.90005	0.00707899
SLFN5	1.89948	5.78946e-05
PCLO	1.89825	0.00724966
SLC30A4	1.8939	3.6187e-12
C1QTNF6	1.888	0.000184145
PRNP	1.87913	1.89415e-06
ZNF404	1.87824	0.00680896
LIPH	1.87564	0.00339604
AC109460	1.87547	0.0309583
BCL2L2-PABPN1	1.87219	0.00574275
ZNF425	1.86592	4.30407e-07
ACTA2	1.85424	0.00121313
PTPDC1	1.85229	2.13328e-11
AL645929	1.8521	0.00968085
KDM7A	1.84818	7.88329e-07
CDPF1P1	1.84768	0.00181811
TSPAN14	1.84755	0.0006025
AL133351	1.84373	0.00415437
KLHL28	1.83248	2.35209e-05
CFAP70	1.83028	0.00913723
TSC22D3	1.81933	5.33799e-22
DAAM1	1.81714	6.31169e-06
STX17	1.81667	0.000372433
AC007114	1.8159	0.030177
OPN3	1.79642	0.010036
CARD14	1.79599	0.0329789
CREB3L2	1.7928	0.000511726
DCP2	1.78391	0.000106623
AC024580	1.77647	0.0155147
PIP5K1B	1.77559	0.0275323
MXD1	1.77521	2.80803e-08
LUARIS	1.77269	0.032518
ZSWIM5	1.76767	8.65668e-07
SLCO1B3	1.7668	6.28878e-11
TMEM263	1.76486	0.000340231
IL11	1.76218	7.40922e-15
MEGF9	1.75926	2.04795e-05
ZBTB43	1.75828	2.94838e-05
EGR1	1.74942	7.01428e-09
AL031777	1.74918	0.00120105
DIRAS3	1.74839	1.20538e-08
AC006538	1.74549	0.00353617
ATP2C2-AS1	1.74223	0.0416716
FAM228B	1.73867	0.00567603
HOMER1	1.73437	5.60881e-06
AC026461	1.72753	0.0496789
SH3PXD2B	1.72739	2.4852e-06
AP001062	1.7259	0.00106364
ADPRHL1	1.72579	7.39368e-05
EPB41L5	1.72537	2.64721e-10
MFAP2	1.72386	0.000421387
H2AC19	1.72294	7.24589e-13
SLC22A15	1.71399	1.25229e-12
ELOA-AS1	1.7138	0.00538927
SDCBP2	1.71158	0.00294274
SVIL-AS1	1.7016	0.00254327
SERINC1	1.69767	2.70246e-07
AC127502	1.69353	0.0289402
NSRP1	1.68955	0.000447244
SYNPO2	1.68835	0.0168751
COG6	1.68337	7.82283e-07
ANKRD49	1.68232	2.46312e-08
HTATSF1P2	1.67632	2.43365e-06
FOS	1.67494	0.000485343
ATP2A1	1.66981	0.0449983
TSPAN1	1.66622	0.0413285
CREBRF	1.66046	1.25125e-05
STAM2	1.65982	1.51194e-07
ABCA5	1.65891	0.00209513
ZNF204P	1.65678	8.45318e-08
DDIT3	1.65527	1.06486e-07
SLC13A4	1.65382	0.0016432
NPHP3	1.65044	0.00170297
UACA	1.64907	0.0226674
ERFE	1.64814	1.24443e-13
FAM161B	1.6459	1.10446e-06
RSPH3	1.64392	8.04028e-13
H2AC18	1.6433	1.25396e-12
MTHFR	1.63952	1.73164e-09
HERC2P7	1.63916	0.025974
ADAMTS9	1.63775	0.0370615
MTMR9	1.63641	2.03093e-06
TM4SF19-AS1	1.63584	1.59851e-07
TRIM23	1.62844	6.15566e-05
STK3	1.62625	9.85305e-11
CAPS	1.62503	0.0136944
MRAS	1.62447	0.00125154
LINC01341	1.62314	0.00765452
FAM122C	1.61993	0.00771693
RALGAPA1	1.61979	0.000235431
LINC02614	1.61724	0.0248871
SPRED3	1.6137	0.00328163
COL5A2	1.60943	0.0334794
PTGS2	1.60687	0.00251486
ZSCAN30	1.60674	4.22735e-05
DACH1	1.59939	3.43542e-06
ACVR2A	1.59933	0.000451304
MYO1D	1.5982	6.16304e-07
DLGAP1-AS2	1.59657	4.92741e-14
EIF5A2	1.59484	5.32684e-07
PRKAR1A	1.5931	1.34558e-12
APC	1.59309	0.0394716
CTNNB1	1.59092	0.0274884
AL590064	1.58615	0.0307192
AC138393	1.58434	0.0028894
ZNF655	1.57534	1.2124e-06
CPEB4	1.57274	1.47185e-06
AC112220	1.57209	1.60712e-06
FAM171B	1.57148	0.000159308
CD163L1	1.57032	9.1102e-05
UBE2Q2P2	1.57032	0.0461472
AC068831	1.56528	0.01326
ASB3	1.55589	3.83909e-11
KRCC1	1.55011	7.07903e-11
GPAT3	1.54701	4.84666e-10
DNAL1	1.54577	0.000152322
TCP11L2	1.54525	0.0113944
TMED7-TICAM2	1.54254	0.00350962
ATF3	1.54144	0.000187793
ZC2HC1A	1.54108	9.54658e-06
DISP1	1.54024	1.867e-08
KLF6	1.53949	1.2271e-13
AC006059	1.53325	4.58864e-11
HCFC2	1.53178	0.00136411
PARD3B	1.53044	0.00034572
UBL3	1.52959	4.30711e-06
YTHDF3	1.52869	0.00642506
MROH6	1.52739	0.000103556
CEMIP2	1.52655	3.04908e-05
UNC5CL	1.52449	0.0411903
FGF11	1.52386	0.00637807
FBXL17	1.52299	7.49623e-07
MYOM1	1.52268	0.0246616
LOXL2	1.51598	0.0161306
ROCK1P1	1.5096	0.0072897
CIDECP1	1.5092	6.52379e-12
TTBK2	1.50545	1.37151e-05
TXNIP	1.50156	3.49571e-07
AC139019	1.50079	0.000722625
MT-TH	-1.50011	0.0277112
MTCO1P40	-1.50176	0.0449979
IL13RA2	-1.50187	0.00940735
ZNF33B	-1.50206	0.0216371
ACY1	-1.50485	0.000240771
CU633906	-1.50517	0.0198617
TRAP1	-1.50909	2.68953e-06
LINC01356	-1.50997	0.00940496
AC002350	-1.51197	0.0173754
DHFRP1	-1.51309	0.000359186
LINC02323	-1.51358	0.0333261
NINJ2	-1.51541	0.0271937
RDM1	-1.5171	0.0121944
PDZD7	-1.51742	0.00334575
NOTUM	-1.52005	0.00828722
RABEP2	-1.52273	1.19339e-06
NTHL1	-1.52313	0.00289434
AC009902	-1.52385	0.0471059
MSX2	-1.52435	0.0473287
CHTF18	-1.52761	9.27037e-07
ITGB4	-1.53065	0.0409146
UTP20	-1.53113	5.70952e-06
HNRNPD	-1.53132	3.87546e-07
RPL13AP7	-1.53204	0.0340711
AFG1L	-1.53502	0.0211978
RGMB	-1.53806	2.48498e-14
DBNL	-1.5392	1.8761e-06
AC008966	-1.53935	8.13472e-05
SRM	-1.53946	4.04205e-07
HSD11B2	-1.54029	1.07663e-05
EARS2	-1.542	2.20657e-08
ZKSCAN7	-1.54271	0.0248357
ORAI2	-1.54369	0.00163045
SMURF2	-1.54703	6.23718e-13
PNPLA3	-1.54833	0.00837599
INAFM1	-1.54898	0.0144011
TMEM97	-1.55434	1.53709e-08
LCMT1-AS1	-1.55785	0.0334702
RPL35	-1.55888	1.13396e-10
PRR5L	-1.56055	9.67985e-06
AC026401	-1.56079	0.0111988
TUBAP2	-1.56222	0.000162837
NME1-NME2	-1.5627	0.00250956
MUC1	-1.56313	0.0247786
G0S2	-1.56337	0.000578869
APOBEC3B	-1.56535	9.48858e-06
GINS2	-1.56548	1.41953e-06
HSPB1	-1.5657	3.36294e-12
PRR34-AS1	-1.56782	0.0102099
AC048344	-1.57085	0.0225328
WNT10A	-1.57298	0.00130195
ZNF618	-1.5761	5.53008e-08
ZBTB2	-1.57783	8.8317e-05
FGFBP3	-1.57814	1.68641e-06
HOXC5	-1.57839	9.49861e-10
MT-TF	-1.58061	0.0283814
ELFN1	-1.58085	5.9032e-05
MCM4	-1.58383	3.19232e-13
RPL22L1	-1.58425	1.15722e-06
MRTO4	-1.58577	6.76954e-08
IFRD2	-1.58642	9.9653e-06
VPS9D1-AS1	-1.58888	7.03351e-05
P2RY2	-1.59164	0.000536648
IGFLR1	-1.59657	6.32523e-05
SMAD6	-1.59681	0.032692
PTMA	-1.59766	4.64438e-07
AL157394	-1.59927	0.0313033
CAD	-1.60172	2.99287e-09
AP004609	-1.60207	0.0339797
CDC42EP5	-1.60395	6.06283e-05
TYMS	-1.60478	1.69922e-05
CTRL	-1.6061	0.0351253
PPARGC1B	-1.60882	1.16694e-09
CDON	-1.61006	0.0374657
RPL23AP74	-1.61191	0.0115056
ZNF684	-1.61261	0.00907855
AC011815	-1.6151	0.00952152
RASL11A	-1.6153	0.00497006
FANCB	-1.61603	0.00789741
AL669918	-1.61666	0.00305267
PYCR3	-1.61714	1.71791e-07
GTSE1-DT	-1.61719	0.00488861
DUS3L	-1.62009	7.28132e-08
PDCD2L	-1.6206	3.89705e-06
POLA2	-1.62092	3.11193e-08
LOXL3	-1.6216	0.000786759
ANGPTL4	-1.62194	9.85139e-05
AGMAT	-1.62261	7.76133e-07
AC017100	-1.62391	0.0131537
NUDT8	-1.62635	6.65071e-06
AC136475	-1.63596	0.0446664
UBR5-AS1	-1.63611	0.0146546
NOP56	-1.63628	1.48847e-11
C11orf45	-1.63637	0.00947666
KCNK7	-1.63686	0.0277646
TONSL	-1.63691	4.7341e-09
Z95115	-1.63759	0.0116526
NT5M	-1.6383	0.0227988
HOMER3-AS1	-1.64114	0.00434602
EEF1A1P25	-1.64358	0.0337347
TMEM201	-1.64669	1.6559e-11
WDR18	-1.64953	1.18909e-05
ZNF367	-1.65052	4.07429e-09
H19	-1.6506	0.00612399
FAAP24	-1.65367	0.00794399
RGMB-AS1	-1.66326	1.00626e-06
SERPINF1	-1.66487	0.0368311
BZW2	-1.66519	2.49967e-10
MIR1244-2	-1.66755	2.37106e-06
PTGES3L-AARSD1	-1.66818	0.0028121
AC019069	-1.66863	0.0309949
RANP1	-1.66908	0.0105311
GEMIN4	-1.67005	2.81288e-09
PCLAF	-1.67016	8.89654e-05
AC107375	-1.67132	0.00218406
E2F2	-1.67185	4.41531e-08
AC025171	-1.67238	0.0213601
ALDH1B1	-1.67559	2.27114e-09
AIDAP1	-1.68455	0.0434679
CDH4	-1.68528	0.0188178
NDRG4	-1.68706	4.17182e-05
DUT	-1.68945	2.83145e-10
Z83840	-1.69041	0.00983522
RAB20	-1.69068	7.26052e-06
AL139384	-1.69115	0.00831927
TFAP4	-1.69247	3.62649e-11
RPSAP14	-1.69392	0.0353275
PCIF1	-1.6949	0.000184909
IFI30	-1.69531	2.41162e-12
AL355001	-1.69707	0.0279902
ZEB1-AS1	-1.70183	0.0105102
PTMAP4	-1.70215	2.46305e-06
POLR2J4	-1.70517	0.00703789
SERHL2	-1.70591	0.0295616
FCHO1	-1.70668	4.63789e-08
PAQR4	-1.70749	6.75696e-06
CDC45	-1.71049	7.95172e-06
PER3	-1.71057	0.00369064
EPS8L2	-1.71136	0.00105431
LRRC34	-1.7142	0.0250757
ARPC4-TTLL3	-1.71619	0.0334043
H2AC20	-1.71706	0.00216779
AC087633	-1.71781	0.0213609
FSCN1	-1.7182	9.9963e-13
HCFC1R1	-1.72026	0.000168612
AC010168	-1.72036	0.0342153
BIK	-1.72452	0.000298325
F8A2	-1.7256	0.00611676
AC026304	-1.726	0.0273811
SDC1	-1.72659	4.24676e-15
MANF	-1.73009	7.31746e-09
PSD3	-1.7341	0.0147296
TREX2	-1.73417	7.51579e-05
ENO1P1	-1.73902	0.01742
EBI3	-1.74029	0.0253968
CFL1P5	-1.74146	0.040304
MATN3	-1.74384	0.00138682
MBLAC1	-1.74533	0.00483219
METTL7B	-1.74539	8.30952e-05
TK1	-1.74645	5.68621e-05
AC011476	-1.74719	0.0243297
WDR83OS	-1.75042	0.00544601
RNF31	-1.7507	7.91818e-05
HSD11B1-AS1	-1.75527	0.0022447
AC025181	-1.75874	0.0213052
PRKCQ-AS1	-1.75977	0.00360986
KPTN	-1.76116	0.00028162
MYBL2	-1.76184	9.21403e-08
ENO1	-1.76294	0.00335834
RNASEH1-AS1	-1.76353	3.80439e-06
MIR34AHG	-1.76581	0.0173246
FGFR4	-1.77189	0.000371636
SORD	-1.77412	2.71134e-09
DCST1-AS1	-1.77583	0.0241317
MCM10	-1.77678	9.97196e-06
TUBBP1	-1.77713	0.0126247
MMP19	-1.77823	0.00191678
IL32	-1.77982	2.54456e-05
A2M-AS1	-1.78195	0.035127
AC135050	-1.78681	0.0325941
CPLX1	-1.78726	5.66041e-08
AC009126	-1.789	0.0311003
MRPL12	-1.78917	1.35686e-06
TESMIN	-1.78979	0.00106077
RAC3	-1.79044	2.1643e-08
AC021016	-1.79052	0.0471396
CCDC141	-1.79326	0.000930383
THAP12P7	-1.79397	0.0171388
LMNTD2	-1.79564	0.0324522
SFXN2	-1.79586	2.28562e-06
MRS2	-1.7998	2.08355e-06
AC011603	-1.80041	7.57689e-06
NLE1	-1.80102	6.23574e-08
STC1	-1.80111	7.65273e-05
PPP1R14B	-1.80147	7.24102e-13
TMPO-AS1	-1.80147	0.00153473
THOC6	-1.80212	2.98194e-06
RANBP1	-1.80233	2.58521e-09
Metazoa_SRP	-1.80607	0.0319723
CTXN1	-1.80643	7.52383e-07
RNASEH2A	-1.81004	4.66678e-06
FAM86B2	-1.81008	0.00949147
ZNF587B	-1.81043	1.61417e-06
KIF9	-1.81117	0.00509623
LDHB	-1.813	2.6471e-05
DHFR	-1.81449	4.88901e-06
FHAD1	-1.81652	0.026492
ZBED6CL	-1.81698	3.77822e-05
AC073107	-1.81797	0.0281726
SNORA71B	-1.81967	0.0398207
MCIDAS	-1.8209	5.27697e-06
RPSAP52	-1.82175	0.0134871
CCDC183-AS1	-1.82392	0.0119022
ACTBP2	-1.82706	0.00327048
ADAMTSL1	-1.83021	2.86147e-06
LINC00664	-1.83913	0.0122552
SARS2	-1.83933	0.000898369
CNIH3	-1.83936	0.0232196
SPON2	-1.83999	0.0327534
UHRF1	-1.84251	2.09757e-11
GAS1	-1.84787	0.00678224
PLAT	-1.84819	0.000137036
HMGA2-AS1	-1.85118	0.023863
LMTK3	-1.85311	0.000408403
ORC1	-1.85368	7.52023e-07
TTLL12	-1.85546	2.20018e-11
RPL5P17	-1.85608	0.025495
ATL1	-1.85847	0.01894
ANO7	-1.85882	6.57717e-10
AL354892	-1.85901	0.0230897
RPS10-NUDT3	-1.86037	0.000459386
TAFA3	-1.86143	0.0112426
C9orf116	-1.86425	2.26611e-08
RPS3AP25	-1.86452	0.0129935
BAIAP3	-1.86524	0.00789415
AL118558	-1.86659	0.0145767
RAB3IL1	-1.86698	0.00217925
EXOSC5	-1.86825	1.69423e-07
AC004816	-1.87002	0.0164251
PLA2G12AP1	-1.87071	0.0393502
CDCA7	-1.87152	4.51456e-07
RHOV	-1.87386	2.94508e-07
GTF2IP13	-1.87522	0.00357597
PRELID1P5	-1.87852	0.0138553
RASA4CP	-1.8795	0.000394282
AC105429	-1.88048	0.0408711
BTNL9	-1.8845	0.00354767
MT1M	-1.88451	1.05837e-06
ANP32AP1	-1.8883	0.0123764
TGM2	-1.89252	0.00336675
EPPK1	-1.89261	0.000705672
AC012615	-1.89632	0.036957
SH2D2A	-1.90105	5.69653e-05
RPSAP3	-1.90271	0.00125812
OPLAH	-1.90391	4.18785e-08
AC004540	-1.90488	0.0255372
GBP1	-1.90537	0.0382092
AC073389	-1.90616	0.00807865
OLFML2B	-1.90802	0.000213287
AC006077	-1.90861	0.0247433
FERMT1	-1.90879	1.00305e-09
AP002414	-1.90951	0.041978
FAM53A	-1.91012	0.000995234
EPHB6	-1.91291	0.00391741
STEAP3	-1.91331	2.91392e-15
RAET1K	-1.91411	0.0007849
CPNE7	-1.91836	1.46223e-07
GPER1	-1.92054	0.0256374
PRIM1	-1.92484	1.09111e-05
CYP2J2	-1.92641	0.00131048
OAS3	-1.92752	5.40077e-09
LINC01144	-1.93332	0.0143926
CLDND2	-1.9342	0.0220782
GPI	-1.93432	0.000140498
SPATA3-AS1	-1.93991	4.85924e-05
RAMP1	-1.94215	7.02758e-08
AC108010	-1.94303	0.00495776
AL138999	-1.9437	0.0155438
RRM2	-1.94748	4.95106e-06
LRRC26	-1.94992	3.31305e-08
AL513165	-1.95301	0.00761592
PRPF40B	-1.9537	0.00290815
ZNF474	-1.95485	2.62034e-06
SNHG26	-1.9581	2.45866e-06
CATSPER2	-1.95879	0.0214342
HELLS	-1.95881	4.61834e-08
EIF4A1P4	-1.96364	0.0305222
CCDC138	-1.96455	0.000826687
GCNT2	-1.96868	0.0140391
GPR19	-1.96916	0.00450576
AC092807	-1.97056	0.00593855
AC090204	-1.97119	0.0218638
TMEM249	-1.97184	0.0465994
MSN	-1.97294	4.71765e-07
ENO3	-1.97444	0.00651659
LINC00337	-1.97745	0.0437663
TOMM20P4	-1.97836	0.00638243
INAVA	-1.97895	0.000556593
DERL3	-1.98109	0.000608781
STYK1	-1.98483	0.000932572
ANAPC1P2	-1.98595	0.00414591
AL355353	-1.98628	0.0240667
MEMO1P1	-1.99075	0.00543322
AC005224	-1.99088	4.38731e-05
PFKP	-1.99932	0.00420332
SORD2P	-2.00061	4.06856e-10
MRPS2	-2.00323	1.63186e-06
PTMAP11	-2.00546	0.0301607
AP003390	-2.00738	0.0366662
FLJ30679	-2.00804	0.0431289
HMGN2P4	-2.00967	0.0346036
LYPD5	-2.01113	0.00292358
GAP43	-2.01322	0.028887
AC097493	-2.01479	0.00854337
FBXL22	-2.01535	0.0228505
AADACP1	-2.01576	0.0394356
LIG1	-2.01896	9.36116e-12
DNAAF3	-2.02065	1.72229e-05
KIF4B	-2.0215	0.031616
LRRC45	-2.02312	1.6319e-06
MNS1	-2.02322	0.00268968
PAICS	-2.02586	2.7326e-13
ACSS1	-2.03383	5.90867e-05
FAM187A	-2.03521	0.00147317
RFPL2	-2.03719	0.00841316
C21orf58	-2.03763	1.20913e-05
OXCT2P1	-2.03884	0.005993
AC007066	-2.0412	0.00939213
SYT17	-2.0454	0.00407744
KDM4A-AS1	-2.04918	0.0170818
SLC25A10	-2.04958	4.04917e-07
AC009053	-2.05153	0.0338961
H2BC9	-2.05336	0.00510523
POLD1	-2.05409	9.53741e-11
ZBTB12	-2.05457	8.55657e-07
AC012531	-2.05588	0.0257041
CCDC40	-2.06215	0.00356646
RYR2	-2.06245	0.0125672
HSPB1P1	-2.06251	0.00881785
AKR7A3	-2.06403	3.26993e-06
NOC2LP1	-2.06516	0.0140507
OPCML	-2.06592	0.0131508
DLX4	-2.06796	0.027267
ST13P5	-2.07058	0.00895365
CLN6	-2.07124	5.96199e-15
VSTM5	-2.07292	0.033803
AP000944	-2.07406	0.0236369
NHP2P1	-2.07407	0.029825
AC008608	-2.07758	0.00250738
PCDH18	-2.0789	0.0148704
PAPSS2	-2.0842	0.0053568
AC005865	-2.08453	0.0246231
AP002478	-2.08848	0.00356108
TIPARP-AS1	-2.08866	0.00218128
SLC22A18AS	-2.09086	0.0209296
NRM	-2.09189	1.39573e-06
ABCG1	-2.09207	0.0050811
MCM5	-2.09652	1.0902e-11
KDM4D	-2.09861	0.00115139
HNRNPA3P3	-2.09997	0.0126875
KLHL14	-2.10114	0.0112842
AC106872	-2.10171	0.037969
CCDC74B	-2.10556	0.00119578
FDXACB1	-2.10586	0.000891679
RAD54L	-2.10684	2.48031e-06
TFR2	-2.11048	2.69668e-06
AC112777	-2.11138	8.72906e-08
HSPE1P2	-2.11418	0.00172646
AL049779	-2.11605	0.0198103
HSD3B7	-2.11744	0.000175204
ACTL8	-2.12224	0.000524669
FBXW4P1	-2.12268	0.0179196
C19orf57	-2.1266	0.00040663
LMCD1	-2.12911	9.63044e-07
CMPK2	-2.13489	1.12312e-05
LINC00634	-2.13975	0.0462012
PDZRN3	-2.14102	1.43128e-07
CA12	-2.14494	1.13184e-08
MT-TI	-2.14592	0.0132145
LINC01572	-2.14745	0.014955
AL359878	-2.14769	0.00603129
SNHG20	-2.14835	3.18705e-06
HMGN2P3	-2.15137	0.0033079
AP002990	-2.15299	0.0416954
AP005482	-2.15681	0.0220344
ENKD1	-2.15835	0.000808991
ADM5	-2.16396	0.0131676
MYOSLID	-2.16577	0.0257345
AL512625	-2.16637	0.0297698
CYSRT1	-2.17192	0.000381995
AC145423	-2.17421	0.0428405
HNRNPRP1	-2.17757	0.0165574
POLE2	-2.17944	7.9771e-05
LINC01204	-2.18202	0.0335695
LINC00115	-2.1826	2.5997e-05
AC010331	-2.18342	0.0217045
B9D2	-2.18589	0.00482776
ENO2	-2.18591	0.000232901
ABHD1	-2.192	0.00459779
ZNF467	-2.19264	0.000127953
ADSS1	-2.19569	0.00697945
AL109618	-2.19947	0.0178869
MYRIP	-2.20055	0.0224399
TTN	-2.20468	2.53678e-11
AC073508	-2.20476	0.0109956
AC112907	-2.21195	0.000269142
PRR7-AS1	-2.21435	0.0029969
AC004477	-2.21702	0.040959
C10orf95	-2.21915	0.0138551
ZNF664	-2.22535	5.09161e-05
CCDC150	-2.22949	0.00796829
AP001269	-2.23102	0.0125112
LARGE2	-2.23609	5.98363e-07
AL121871	-2.23986	0.00343533
SERPINH1P1	-2.25016	0.0207193
CFAP45	-2.25172	0.000863262
AL390957	-2.26217	0.0396719
TOLLIP-AS1	-2.26684	0.000321166
TEX19	-2.27141	0.00301322
DGCR11	-2.27581	0.00142968
AC016394	-2.27785	0.00189631
ARF4-AS1	-2.27791	0.00948295
MCM7	-2.27822	8.51171e-12
CD4	-2.28111	0.0317755
CKMT1A	-2.28146	2.32788e-05
MT1L	-2.28413	1.12768e-10
SNORA24	-2.28873	0.0100748
CKMT1B	-2.29047	1.15245e-08
IFITM1	-2.29561	2.31992e-09
AC137695	-2.29681	0.0292755
LFNG	-2.29956	0.000120953
USH1C	-2.30452	0.0162714
LINC01006	-2.30697	0.00718761
MCM3	-2.31059	2.79821e-19
HGF	-2.31252	2.25129e-09
AC009318	-2.31274	0.0144687
PTH1R	-2.31914	0.000532536
C3AR1	-2.31951	0.00204265
AC124283	-2.32705	0.0154795
IL17RE	-2.32901	7.65839e-07
CFAP54	-2.33377	0.00181076
AC062029	-2.33641	0.00283615
AC090772	-2.33684	0.0158382
NAT16	-2.33966	1.07637e-05
ADNP-AS1	-2.33987	0.0255271
AC125616	-2.34774	4.63986e-05
AL139156	-2.35192	0.0353188
TPI1P3	-2.35542	0.019022
AC073648	-2.35641	0.00888176
UCP2	-2.36013	9.49346e-10
AC107871	-2.36306	0.000232532
AC067750	-2.36335	0.00421833
RPL3P9	-2.36977	0.0228654
AC137834	-2.37893	0.0312823
PARTICL	-2.38507	0.000165496
AC009118	-2.38584	0.000596276
AC022613	-2.38789	0.000508556
CYP2U1-AS1	-2.38925	0.00876637
GACAT2	-2.39042	0.0135793
SAMD11	-2.39593	0.0140913
HSD17B8	-2.40021	1.16042e-05
PRR22	-2.40145	0.000823604
HSPA6	-2.40572	0.0200977
SLC19A1	-2.41717	3.45064e-11
NOTCH4	-2.4191	0.0132069
NKAIN1	-2.42954	7.30855e-05
SLC7A5P2	-2.44455	1.08002e-05
LRRN4	-2.44615	1.98099e-09
PBX4	-2.44834	0.00445667
TENT5B	-2.44963	0.00788676
MCM2	-2.45165	1.85495e-09
SLC38A5	-2.4607	1.81647e-12
ANP32BP1	-2.46228	0.0143346
DMBT1	-2.4623	0.0366358
SPATA24	-2.46611	0.000110694
NTNG2	-2.46708	6.73403e-07
SLC19A3	-2.47609	0.000189166
PALM3	-2.47715	1.67746e-08
TRABD2B	-2.48701	0.00615
AL390039	-2.48998	0.00256677
SYTL1	-2.51684	0.000253887
AC079781	-2.5308	0.0361867
IPO4	-2.532	9.57829e-15
APOL1	-2.53365	0.00506472
AC090198	-2.53382	0.00334221
DDX10P1	-2.53398	0.00232038
SCN2A	-2.53717	0.0146268
SPRY4-AS1	-2.53889	0.0030977
Z95331	-2.54305	0.0044467
AL359532	-2.54458	0.0177711
AC138904	-2.55584	0.0466557
MMP10	-2.55598	0.00206414
AC040169	-2.56226	2.40357e-06
CARMIL3	-2.56335	0.000343198
AC090589	-2.56454	0.01328
NES	-2.57805	6.39628e-15
RAD9B	-2.5825	0.000712664
LINC02595	-2.58809	0.0399586
AC087721	-2.58895	0.000424743
TCF3	-2.60602	2.21682e-05
LEF1	-2.60606	0.0042486
SMAD4	-2.61198	7.10844e-05
WDR4	-2.61331	2.23595e-14
DVL1	-2.61483	0.0245466
AC004803	-2.62239	0.000279694
ZNF575	-2.62442	0.000725164
AC130650	-2.63757	0.0100041
PARD6G-AS1	-2.653	7.70277e-06
RAD21-AS1	-2.65869	0.0430136
LAMC3	-2.66463	0.00045908
LCE1F	-2.66663	0.0247383
RCN3	-2.66726	0.000133315
AL162258	-2.68247	2.41891e-10
DDN	-2.68331	6.11505e-09
ZNF670-ZNF695	-2.68379	0.0115695
B3GNT10	-2.68388	0.000834761
PTGES3L	-2.68548	0.000868236
AC125611	-2.69275	0.0429074
FGD3	-2.69543	6.45373e-11
AP005212	-2.69797	0.0169795
LINC01358	-2.69855	2.18105e-19
MNX1-AS1	-2.70506	2.0427e-05
ELFN1-AS1	-2.7152	3.26101e-07
CALB2	-2.71702	1.35021e-07
EML2-AS1	-2.72055	6.57055e-05
AC097263	-2.72649	0.000263643
CRIM1-DT	-2.72899	0.020376
AL445231	-2.72929	0.0352773
UNC5B-AS1	-2.73855	0.00736784
CASC19	-2.74295	8.78309e-08
OAS2	-2.74496	0.000100023
ZNF695	-2.75982	8.03135e-06
DIXDC1	-2.76883	1.34528e-07
AL359091	-2.76976	0.00143669
AC012313	-2.7701	0.0454147
FAM81A	-2.77324	4.18466e-05
INHBE	-2.77832	1.82119e-05
CACNA2D1	-2.77924	0.00069788
UFSP1	-2.78809	1.49494e-05
AC008555	-2.78998	0.000894287
ZNF414	-2.79422	1.09658e-05
CDH15	-2.79534	1.47376e-05
RGS4	-2.79825	1.34768e-13
HPDL	-2.80812	7.82818e-11
AP000759	-2.81192	0.0201605
CMTM1	-2.82032	0.0338986
AL391095	-2.82254	0.010164
AC027307	-2.83205	2.17241e-05
UTS2	-2.83912	0.000915537
AC008132	-2.84132	0.0139766
TMEM121	-2.84228	0.000641338
HNRNPA3P5	-2.84614	0.000441457
SNHG25	-2.85227	0.0125292
AC106845	-2.85564	6.33199e-06
AC010655	-2.86071	0.0117559
ADGRE2	-2.86098	0.0169593
Z98884	-2.87447	0.018564
BHLHA15	-2.88112	2.11909e-10
PCAT1	-2.8872	0.00149109
SNORD88B	-2.89839	0.0323967
AK4P3	-2.90219	0.00515206
GAL	-2.90319	6.74938e-19
SLC2A4	-2.93726	6.73659e-06
SNORA6	-2.94261	0.0388573
AC007191	-2.94569	4.66705e-06
AC023593	-2.94792	2.09028e-09
LCN10	-2.94931	4.24047e-09
RPSAP61	-2.96661	0.000993424
APLN	-2.9667	9.63736e-10
AC132872	-2.97579	0.00370472
OAS1	-2.97646	8.29682e-06
TLCD3B	-2.97679	0.00652499
POU5F1B	-2.99068	0.0132145
NALT1	-2.99173	0.00188523
DM1-AS	-2.99323	0.00874757
AC087501	-2.99619	0.000110412
NECTIN4	-2.99621	0.00306037
TIMM23B-AGAP6	-3.00045	0.000441865
PRRT3-AS1	-3.00625	0.000521959
MBNL1-AS1	-3.01285	0.000389223
INPP5D	-3.01655	0.00129452
ACTBP11	-3.02848	0.0178276
RPSAP17	-3.03707	0.00292156
ICAM5	-3.0471	3.42714e-05
AC092881	-3.05638	0.0133914
ACSM3	-3.057	5.3174e-08
SYS1-DBNDD2	-3.06082	0.0133058
AC068587	-3.0625	0.000229375
USP2-AS1	-3.06953	0.000638551
ZNF295-AS1	-3.08139	4.96679e-09
AC069148	-3.08925	0.0183604
ANP32C	-3.09078	0.000951736
TBX6	-3.11711	1.73806e-05
PLAU	-3.11869	1.64486e-35
AC097518	-3.14686	0.000366336
TLR3	-3.15037	7.25176e-05
HBA2	-3.16901	0.0204766
AC073575	-3.17074	0.0102385
AC010522	-3.1847	0.0110438
BNC2	-3.1936	1.12315e-13
AL359232	-3.19651	0.0183447
EXOC3L4	-3.20861	0.0199643
AC004951	-3.20867	0.000566629
STARD8	-3.2194	0.00017025
TNFSF15	-3.22996	1.54389e-05
PRODH	-3.23901	0.001772
C1QTNF2	-3.2427	0.0124437
CSKMT	-3.24325	6.96913e-05
BSPRY	-3.24528	0.0201943
SH3TC2	-3.25758	8.16695e-11
WASH5P	-3.26047	3.6056e-05
CBX3P9	-3.29248	0.0200686
AC011825	-3.29747	0.0352727
HK1	-3.32474	0.0190588
TSPAN7	-3.32574	0.000136883
KCNH3	-3.33691	0.00026675
Z97633	-3.34682	0.0332386
SPATA12	-3.35775	1.80075e-05
TUFMP1	-3.36133	0.00137905
ALDOB	-3.38032	0.00166678
FNDC11	-3.39274	0.00182914
TJP3	-3.42464	0.00415199
TUBA8	-3.46753	2.3284e-05
AC073529	-3.4826	0.00995084
ANO7L1	-3.49866	0.0135793
AL162253	-3.50793	6.59757e-14
MYB	-3.53122	5.4663e-08
FMO4	-3.54519	0.000396829
SNORD17	-3.56443	8.12931e-06
HADHAP1	-3.57839	0.00278568
TRBV12-4	-3.60167	4.71168e-26
ZNF672	-3.60506	0.000189885
SOWAHD	-3.60977	0.000267952
MARCHF4	-3.62982	0.0116767
LGALS3BP	-3.63376	2.29484e-07
CA9	-3.69557	0.0174083
AC107956	-3.70548	0.00612857
HAS2-AS1	-3.71277	0.0151235
AL138689	-3.74472	0.000191409
MX2	-3.77751	4.46921e-07
TRBV12-3	-3.80435	2.09635e-10
RIPK4	-3.85257	0.0399005
MIR155HG	-3.87024	0.00531085
AL138759	-3.87299	3.48594e-05
UPK3BL1	-3.89655	7.56775e-07
HIF1A	-3.92055	2.48011e-10
HAS2	-3.92563	3.54648e-12
SNORA50C	-3.93064	0.00112001
AC026341	-3.94776	7.12579e-05
CEND1	-3.9634	1.76789e-05
SYN1	-3.97324	0.00680966
LINC02310	-4.2073	2.08953e-07
LINC01224	-4.29611	0.0280179
SNORA77B	-4.2987	0.0061587
AC105001	-4.35278	0.0459843
DOC2A	-4.38968	1.96199e-14
AL023803	-4.48189	0.00970442
CYP4F3	-4.51064	0.000930816
SARDH	-4.5365	1.49346e-05
KRTAP2-3	-4.56042	0.0158078
AC122697	-4.71363	0.0467666
MAP1LC3C	-4.78854	8.44956e-31
SEMA3D	-4.84961	1.4995e-12
SH3TC2-DT	-4.89078	0.00360251
Z83844	-4.96414	0.00238999
PMF1-BGLAP	-4.98626	1.0618e-06
IL4I1	-5.0862	0.0150192
LCE1E	-5.10226	0.000448688
MYH16	-5.29953	3.07667e-10
HBE1	-5.44065	1.50418e-05
HKDC1	-5.76125	4.69817e-09
TRBV13	-6.86367	0.00130411
TERT	-6.90726	9.83882e-06
KIF1A	-7.07622	0.00073962
AC010327	-7.14339	0.00128285
SUGCT	-7.20854	2.52752e-07
FLG	-7.81192	3.05783e-05
CU633967	-8.29838	0.000200474
AC011462	-8.42892	3.15116e-06
AC025048	-8.58888	0.000213709
HOXD3	-8.63481	4.35434e-07
MTOR	-8.95694	0.0219186
AXIN2	-9.93978	0.0109671
